# Supplementary material for: Postoperative Pain and Incisional Hernia of Specimen Extraction Sites for Minimally Invasive Rectal Cancer Surgery: Comparison of Periumbilical Midline Incision Versus Pfannenstiel Incision
Source: J Clin Med. 2025 Apr 15;14(8):2697. doi: 10.3390/jcm14082697 (PMC12028115; doi:10.3390/jcm14082697)
Supplement: Supplementary file 1 [file jcm-14-02697-s001.zip]

Archive with 1 entries (1 files):
- jcm-3506835-supplementary.pdf
